# Supplementary material for: Erythropoiesis-stimulating agent dosing, haemoglobin and ferritin levels in UK haemodialysis patients 2005–13
Source: Nephrol Dial Transplant. 2016 Mar 25;32(4):692–8. doi: 10.1093/ndt/gfw043 (PMC5410985; doi:10.1093/ndt/gfw043)
Supplement: Supplementary Data [file gfw043_Supplementary_Data.zip]

Archive with 1 entries (1 files):
- gfw043supp.docx
